# Supplementary material for: In Silico Study of Camptothecin-Based Pro-Drugs Binding to Human Carboxylesterase 2
Source: Biomolecules. 2024 Jan 27;14(2):153. doi: 10.3390/biom14020153 (PMC10886758; doi:10.3390/biom14020153)
Supplement: Supplementary file 1 [file biomolecules-14-00153-s001.zip]

Archive with 2 entries (2 files):
- beierlein_SI.R2.pdf
- SI-BIOMOLECULES-2024_Beierlein_Horn_Sticht_Mokhir_Imhof.zip
